# Supplementary material for: Mitochondrial Genomes Assembled from Non-Invasive eDNA Metagenomic Scat Samples in Critically Endangered Mammals
Source: Genes (Basel). 2023 Mar 5;14(3):657. doi: 10.3390/genes14030657 (PMC10048355; doi:10.3390/genes14030657)
Supplement: Supplementary file 1 [file genes-14-00657-s001.zip]

Archive with 1 entries (1 files):
- genes-2242558-supplementary.pdf
